# Supplementary material for: Distinct migratory pattern of naive and effector T cells through the blood–CSF barrier following Echovirus 30 infection
Source: J Neuroinflammation. 2019 Nov 21;16:232. doi: 10.1186/s12974-019-1626-x (PMC6868812; doi:10.1186/s12974-019-1626-x)
Supplement: Supplementary file 5 — Additional file 5. Migration of T cells following E-30 has no impact on TEER of HIBCPP cells. The table is showing all - p-values. [file 12974_2019_1626_MOESM5_ESM.xlsx]

## Sheet: TEER
	CD3+		Time 24h		CD3+		Time 28h		Th1		Time 24h		Th1		Time 28h
	Conditions		P values		Conditions		P values		Conditions		P values		Conditions		P values
	UI	UI+CXCL12	0.9072		UI	UI+CXCL12	0.4939		UI	UI+CXCL12	0.9878		UI	UI+CXCL12	0.9498
	UI	E30	<.0001		UI	E30	<.0001		UI	E30	<.0001		UI	E30	<.0001
	UI	E30+CXCL12	<.0001		UI	E30+CXCL12	<.0001		UI	E30+CXCL12	<.0001		UI	E30+CXCL12	<.0001
	UI+CXCL12	E30	<.0001		UI+CXCL12	E30	<.0001		UI+CXCL12	E30	<.0001		UI+CXCL12	E30	<.0001
	UI+CXCL12	E30+CXCL12	<.0001		UI+CXCL12	E30+CXCL12	<.0001		UI+CXCL12	E30+CXCL12	<.0001		UI+CXCL12	E30+CXCL12	<.0001
	E30	E30+CXCL12	1		E30	E30+CXCL12	0.9999		E30	E30+CXCL12	0.9610		E30	E30+CXCL12	0.9767
	CD4+		Time 24h		CD4+		Time 28h		CBV4 Specific		Time 24h		CBV4 Specific		Time 28h
	Conditions		P values		Conditions		P values		Conditions		P values		Conditions		P values
	UI	UI+CXCL12	0.7892		UI	UI+CXCL12	0.3108		UI	UI+CXCL12	0.6931		UI	UI+CXCL12	0.5784
	UI	E30	<.0001		UI	E30	<.0001		UI	E30	<.0001		UI	E30	<.0001
	UI	E30+CXCL12	<.0001		UI	E30+CXCL12	<.0001		UI	E30+CXCL12	<.0001		UI	E30+CXCL12	<.0001
	UI+CXCL12	E30	<.0001		UI+CXCL12	E30	<.0001		UI+CXCL12	E30	<.0001		UI+CXCL12	E30	<.0001
	UI+CXCL12	E30+CXCL12	<.0001		UI+CXCL12	E30+CXCL12	<.0001		UI+CXCL12	E30+CXCL12	<.0001		UI+CXCL12	E30+CXCL12	<.0001
	E30	E30+CXCL12	0.7964		E30	E30+CXCL12	0.9994		E30	E30+CXCL12	0.9773		E30	E30+CXCL12	0.9069
	CD8+		Time 24h		CD8+		Time 28h		No T cells		Time 24h		No T cells		Time 28h
	Conditions		P values		Conditions		P values		Conditions		P values		Conditions		P values
	UI	UI+CXCL12	0.9687		UI	UI+CXCL12	0.8153		UI	UI+CXCL12	1		UI	UI+CXCL12	0.7930
	UI	E30	<.0001		UI	E30	<.0001		UI	E30	<.0001		UI	E30	<.0001
	UI	E30+CXCL12	<.0001		UI	E30+CXCL12	<.0001		UI	E30+CXCL12	<.0001		UI	E30+CXCL12	<.0001
	UI+CXCL12	E30	<.0001		UI+CXCL12	E30	<.0001		UI+CXCL12	E30	<.0001		UI+CXCL12	E30	<.0001
	UI+CXCL12	E30+CXCL12	<.0001		UI+CXCL12	E30+CXCL12	<.0001		UI+CXCL12	E30+CXCL12	<.0001		UI+CXCL12	E30+CXCL12	<.0001
	E30	E30+CXCL12	0.9989		E30	E30+CXCL12	0.9741		E30	E30+CXCL12	0.5141		E30	E30+CXCL12	0.9944
