# Supplementary material for: Distinct migratory pattern of naive and effector T cells through the blood–CSF barrier following Echovirus 30 infection
Source: J Neuroinflammation. 2019 Nov 21;16:232. doi: 10.1186/s12974-019-1626-x (PMC6868812; doi:10.1186/s12974-019-1626-x)
Supplement: Supplementary file 6 — Additional file 6. Migration of T cells following E-30 has no impact on the paracellular dextran flux of HIBCPP cells. The table is showing all - p-values. [file 12974_2019_1626_MOESM6_ESM.xlsx]

## Sheet: DEXTRAN
	CD3+		Time 4h		Th1		Time 4h
	Conditions		P values		Conditions		P values
	UI	UI+CXCL12	0.9809		UI	UI+CXCL12	0.9172
	UI	E30	<.0001		UI	E30	<.0001
	UI	E30+CXCL12	<.0001		UI	E30+CXCL12	<.0001
	UI+CXCL12	E30	<.0001		UI+CXCL12	E30	<.0001
	UI+CXCL12	E30+CXCL12	<.0001		UI+CXCL12	E30+CXCL12	<.0001
	E30	E30+CXCL12	0.6570		E30	E30+CXCL12	0.8381
	CD4+		Time 4h		CBV4 Specific		Time 4h
	Conditions		P values		Conditions		P values
	UI	UI+CXCL12	0.4154		UI	UI+CXCL12	0.6931
	UI	E30	0.0175		UI	E30	<.0001
	UI	E30+CXCL12	0.0010		UI	E30+CXCL12	<.0001
	UI+CXCL12	E30	0.4340		UI+CXCL12	E30	<.0001
	UI+CXCL12	E30+CXCL12	0.0737		UI+CXCL12	E30+CXCL12	<.0001
	E30	E30+CXCL12	0.7667		E30	E30+CXCL12	0.9773
	CD8+		Time 4h		No T cells		Time 4h
	Conditions		P values		Conditions		P values
	UI	UI+CXCL12	0.9188		UI	UI+CXCL12	0.9886
	UI	E30	<.0001		UI	E30	<.0001
	UI	E30+CXCL12	<.0001		UI	E30+CXCL12	<.0001
	UI+CXCL12	E30	0.0002		UI+CXCL12	E30	<.0001
	UI+CXCL12	E30+CXCL12	<.0001		UI+CXCL12	E30+CXCL12	<.0001
	E30	E30+CXCL12	0.7270		E30	E30+CXCL12	0.2436
